# Supplementary material for: Non-coding RNAs in the Ovarian Follicle
Source: Front Genet. 2017 May 12;8:57. doi: 10.3389/fgene.2017.00057 (PMC5427069; doi:10.3389/fgene.2017.00057)
Supplement: TABLE S1 — Differentially expressed (DE) miRNAs from qRT-PCR comparative analysis between human follicular fluid (hFF) and human mature MII oocytes. [file Table_1.XLSX]

## Sheet: Foglio1
DE miRNAs	LN RQ	± Standard Deviation	Raw P-value	FDR
let-7b-5p	6.86527	0.964765	0.000289877	0.00106892
let-7c-5p	4.30807	0.286321	6.98593e-06	7.494e-05
let-7e-5p	3.69945	0.799565	3.59814e-05	0.000223464
miR-106a-5p	3.25202	0.147865	2.26163e-09	2.66872e-07
miR-130b-3p	6.45166	0.616831	9.54566e-06	8.66452e-05
miR-132-3p	2.12131	0.655995	0.000653862	0.00214322
miR-133a-3p	3.72499	0.900776	0.00189228	0.00519278
miR-140-3p	3.83153	0.88409	0.000111435	0.000487013
miR-146a-5p	2.67383	0.859868	5.13167e-05	0.000288351
miR-146b-5p	6.88135	1.10397	1.6248e-05	0.000119829
miR-15b-5p	5.64379	0.559639	2.19582e-06	2.87896e-05
miR-184	-4.68157	1.69281	6.7266e-05	0.000330725
miR-195-5p	2.29726	0.359779	2.61351e-05	0.00017133
miR-203a-3p	4.34428	0.699343	0.0044792	0.0112456
miR-20b-5p	1.67137	0.328634	2.29742e-06	2.71095e-05
miR-212-3p	4.76425	1.6602	0.000272811	0.00103844
miR-21-5p	4.49567	0.208055	0.0071347	0.0165077
miR-222-3p	6.60248	0.423695	0.000139503	0.000587904
miR-223-3p	5.32381	0.783843	1.41259e-06	2.08357e-05
miR-24-3p	4.90143	0.647315	1.8662e-07	4.40423e-06
miR-26a-5p	4.27264	0.292686	5.54835e-05	0.000284655
miR-29a-3p	3.93003	0.415006	1.41614e-05	0.000111403
miR-320a	3.99852	1.43218	7.02251e-05	0.000331462
miR-328-3p	-13.0577	1.47172	6.37198e-09	2.50631e-07
miR-331-3p	4.027	0.325705	0.00159075	0.00493971
miR-339-3p	5.05619	1.3029	8.79124e-05	0.000398987
miR-363-3p	-11.3809	2.21196	4.23311e-07	8.32512e-06
miR-372-3p	-9.39871	1.57892	5.30902e-08	1.56616e-06
miR-483-5p	5.819	1.80956	2.3048e-05	0.00015998
miR-518d-3p	-5.79612	1.44658	1.05941e-05	8.92929e-05
miR-518f-3p	-14.5874	1.6376	2.89028e-09	1.70527e-07
miR-523-3p	-12.1427	4.19987	4.37644e-05	0.00025821
miR-532-5p	3.42335	0.230926	0.000858716	0.00273861
miR-574-3p	3.9198	1.61213	0.000557042	0.00193326
miR-618	-13.105	3.87987	8.91457e-06	8.766e-05
miR-625-5p	-11.6752	0.882375	0.017316	0.0329563
miR-628-5p	-4.38136	1.30128	5.18026e-05	0.00027785
miR-9-5p	-7.65416	1.68647	0.0149097	0.0303335
